# Supplementary material for: Identification of Blood Transport Proteins to Carry Temoporfin: A Domino Approach from Virtual Screening to Synthesis and In Vitro PDT Testing
Source: Pharmaceutics. 2023 Mar 11;15(3):919. doi: 10.3390/pharmaceutics15030919 (PMC10056000; doi:10.3390/pharmaceutics15030919)
Supplement: Supplementary file 1 [file pharmaceutics-15-00919-s001.zip]

Archive with 1 entries (1 files):
- pharmaceutics-2244496-supplementary.pdf
